# Supplementary material for: Estimating the impact of climate change on the potential distribution of Indo-Pacific humpback dolphins with species distribution model
Source: PeerJ. 2021 Aug 17;9:e12001. doi: 10.7717/peerj.12001 (PMC8378342; doi:10.7717/peerj.12001)
Supplement: Supplemental Information 3 [file peerj-09-12001-s003.zip › code.R]

##×¼±¸¹¤×÷----
{
  library(sp)
  library(rgdal)
  library(dismo)
  library(readxl)
  library(sdmpredictors) 
  library(maptools)
  library(raster)
  library(biomod2)
  library(ade4)
  library(factoextra)
  library(magrittr)
  library(cowplot)
  library(ggplot2)
  library(dplyr) 
  library(tidyr)
  library(maps)
  getwd()
  setwd("D:/A/°×º£ëà/»·¾³Êý¾Ý")
}
##·Ö²¼Êý¾Ý´¦Àí----
{
  ##µ¼Èë·Ö²¼Êý¾Ý----
  occ_cl=read_xlsx("occ.xlsx")
  occ_cl=occ_cl[,2:3]  
  ##È¥ÖØ¸´----
  dups2 <- duplicated(occ_cl[, c('lon', 'lat')])
  sum(dups2)
  occ_cl <- occ_cl[!dups2, ]
  ##È¥È±Ê§Öµ ----
  occ_cl[-which(is.na(occ_cl$lon)),]
  occ_cl=drop_na(occ_cl,lon)
  ##½¨Í¶Ó° ----
  data("wrld_simpl")
  coordinates(occ_cl) <- c(1,2)
  crs(occ_cl) <- crs(wrld_simpl)
  ##ÕÒ³öÔÚº£ÑóµÄ----
  ovr <- over(occ_cl, wrld_simpl)
  cntr <- ovr$NAME
  i <- which(is.na(cntr))
  occ=occ_cl[i,]
  occ=data.frame(occ)
  occ=occ %>% filter(lon<=180 & lon>50)
  occ=occ %>% filter(lat<=50 & lat>-50)
  ##»­Í¼----
  map(xlim=c(90, 150), ylim=c(-5, 50),col = "grey50",fill = TRUE, border="black", lwd=0.5, lty=3)
  map(xlim=c(50, 180), ylim=c(-50, 50),col = "grey50",fill = TRUE, border="black", lwd=0.5, lty=3)
  axis(1); axis(2); box()
  points(occ[,1:2], pch=20, col="red",cex=1)
  points(Q111a[,2:3], pch=20, col="red",cex=1)
  Q111a=read.csv("occ.csv")
}
##µ¼Èë»·¾³Êý¾Ý----
{
  ##present----
  cvbm=readGDAL("»·¾³Êý¾Ý/BO2_curvelmean_ss_lonlat.tif")
  salbm=readGDAL("»·¾³Êý¾Ý/BO2_salinitymean_ss_lonlat.tif")
  tbm=readGDAL("»·¾³Êý¾Ý/BO2_tempmean_ss_lonlat.tif")
  depth=read.asciigrid("»·¾³Êý¾Ý/gb_depth.asc")
  deshore=read.asciigrid("»·¾³Êý¾Ý/gb_land_distance.asc")
  cvbm=raster(cvbm)
  salbm=raster(salbm)
  tbm=raster(tbm)
  depth=raster(depth)
  deshore=raster(deshore)
  e<-extent(90 , 150 ,-5,50 )
  s<-raster(e, nrows=660, ncols=720)
  cvbm=resample(cvbm,s,method="ngb")
  cvbm=crop(cvbm,e)
  tbm=crop(tbm,cvbm)
  salbm=crop(salbm,cvbm)
  depth=crop(depth,cvbm)
  deshore=crop(deshore,cvbm)
  salbm=resample(salbm,s,method="ngb")
  tbm=resample(tbm,s,method="ngb")
  depth=resample(depth,s,method="ngb")
  deshore=resample(deshore,s,method="ngb")
  evir_now=stack(cvbm,salbm,tbm,depth,deshore)
  names(evir_now)=c("cvbm","salbm","tbm","depth","deshore")
  ##2050rcp26----
  cv_5026=readGDAL("»·¾³Êý¾Ý/2050AOGCM.RCP26.Benthic.Mean.Depth.Current.Velocity.Mean.tif.BOv2_1.tif")
  sal_5026=readGDAL("»·¾³Êý¾Ý/2050AOGCM.RCP26.Benthic.Mean.Depth.Salinity.Mean.tif.BOv2_1.tif")
  t_5026=readGDAL("»·¾³Êý¾Ý/2050AOGCM.RCP26.Benthic.Mean.Depth.Temperature.Mean.tif.BOv2_1.tif")
  
  
  cv_5026=raster(cv_5026)
  t_5026=raster(t_5026)
  sal_5026=raster(sal_5026)
  
  
  cv_5026=resample(cv_5026,s,method="ngb")
  t_5026=resample(t_5026,s,method="ngb")
  sal_5026=resample(sal_5026,s,method="ngb")
  
  evir_5026=stack(cv_5026,sal_5026,t_5026,depth,deshore)
  names(evir_5026)=c("cvbm","salbm","tbm","depth","deshore")
  plot(evir_5026)
  ##2050rcp85----
  cv_5085=readGDAL("»·¾³Êý¾Ý/2050AOGCM.RCP85.Benthic.Mean.Depth.Current.Velocity.Mean.tif.BOv2_1.tif")
  sal_5085=readGDAL("»·¾³Êý¾Ý/2050AOGCM.RCP85.Benthic.Mean.Depth.Salinity.Mean.tif.BOv2_1.tif")
  t_5085=readGDAL("»·¾³Êý¾Ý/2050AOGCM.RCP85.Benthic.Mean.Depth.Temperature.Mean.tif.BOv2_1.tif")
  
  
  cv_5085=raster(cv_5085)
  t_5085=raster(t_5085)
  sal_5085=raster(sal_5085)
  
  
  cv_5085=resample(cv_5085,s,method="ngb")
  t_5085=resample(t_5085,s,method="ngb")
  sal_5085=resample(sal_5085,s,method="ngb")
  
  evir_5085=stack(cv_5085,sal_5085,t_5085,depth,deshore)
  names(evir_5085)=c("cvbm","salbm","tbm","depth","deshore")
  plot(evir_5085)
  
  ##2100rcp26----
  cv_0026=readGDAL("»·¾³Êý¾Ý/2100AOGCM.RCP26.Benthic.Mean.Depth.Current.Velocity.Mean.tif.BOv2_1.tif")
  sal_0026=readGDAL("»·¾³Êý¾Ý/2100AOGCM.RCP26.Benthic.Mean.Depth.Salinity.Mean.tif.BOv2_1.tif")
  t_0026=readGDAL("»·¾³Êý¾Ý/2100AOGCM.RCP26.Benthic.Mean.Depth.Temperature.Mean.tif.BOv2_1.tif")
  
  
  cv_0026=raster(cv_0026)
  t_0026=raster(t_0026)
  sal_0026=raster(sal_0026)
  
  
  cv_0026=resample(cv_0026,s,method="ngb")
  t_0026=resample(t_0026,s,method="ngb")
  sal_0026=resample(sal_0026,s,method="ngb")
  
  evir_0026=stack(cv_0026,sal_0026,t_0026,depth,deshore)
  names(evir_0026)=c("cvbm","salbm","tbm","depth","deshore")
  plot(evir_0026)
  ##2100rcp85----
  cv_0085=readGDAL("»·¾³Êý¾Ý/2100AOGCM.RCP85.Benthic.Mean.Depth.Current.Velocity.Mean.tif.BOv2_1.tif")
  sal_0085=readGDAL("»·¾³Êý¾Ý/2100AOGCM.RCP85.Benthic.Mean.Depth.Salinity.Mean.tif.BOv2_1.tif")
  t_0085=readGDAL("»·¾³Êý¾Ý/2100AOGCM.RCP85.Benthic.Mean.Depth.Temperature.Mean.tif.BOv2_1.tif")
  
  
  cv_0085=raster(cv_0085)
  t_0085=raster(t_0085)
  sal_0085=raster(sal_0085)
  
  
  cv_0085=resample(cv_0085,s,method="ngb")
  t_0085=resample(t_0085,s,method="ngb")
  sal_0085=resample(sal_0085,s,method="ngb")
  
  evir_0085=stack(cv_0085,sal_0085,t_0085,depth,deshore)
  names(evir_0085)=c("cvbm","salbm","tbm","depth","deshore")
  plot(evir_0085)
  
  
  
  
  bio1=raster(chmean)
  bio2=raster(chrange)
  bio3=raster(cvmean)
  bio4=raster(cvrange)
  bio5=raster(dissoxmean)
  bio6=raster(dissoxrange)
  bio7=raster(icemean)
  bio8=raster(icerange)
  bio9=raster(salintmean)
  bio10=raster(salintrange)
  bio11=raster(tempmean)
  bio12=raster(temprange)
  bio13=raster(ph)
  bio14=raster(depth)
  bio15=raster(deshore)
  ##2050rcp45----
  ##2050rcp60----
  ##2100rcp45----
  ##2100rcp60----
}


## Biomod2----
{
  ##Ä£Äâ----
  {
    ## 1. Formatting Data----
    COLU=rep(1)
    D1=data.frame(cbind(COLU,occ))
    
    DataSpecies <- D1
    head(DataSpecies)
    myRespName <- 'COLU'
    myResp <- as.numeric(DataSpecies[, myRespName])
    myRespXY <- DataSpecies[, c("lon", "lat")]
    myExpl <- evir_now
    
    D_COLU<- 
      BIOMOD_FormatingData(
        resp.var = myResp,
        expl.var = myExpl,
        resp.xy = myRespXY,
        resp.name = myRespName,
        PA.nb.rep = 1,
        PA.nb.absences = 5000,
        PA.strategy = 'random',
        na.rm = TRUE)
    
    ## 2. Defining Models Options using default options.----
    
    myBiomodOption <- BIOMOD_ModelingOptions()
    ## 3. Doing Modelisation  ----
    
    R_COLU <- 
      BIOMOD_Modeling(
        D_COLU,
        models = c('GLM','GBM', 'GAM', 'CTA', 'ANN', 'SRE', 'FDA', 'RF', 'MAXENT.Phillips','MARS'),
        models.options = myBiomodOption,
        NbRunEval = 10,
        DataSplit = 80,
        Prevalence = 0.5,
        VarImport = 3,
        models.eval.meth = c('TSS','ROC'),
        SaveObj = TRUE,
        do.full.models = FALSE,
        rescal.all.models=TRUE,
        modeling.id = "test"
      )
    R_COLU
  }
  ##Ä£ÐÍÆÀ¼Û----
  {
    ## Evaluation ----
    
    E_COLU <- get_evaluations(R_COLU)
    
    E_COLU
    ## Variable importanc----
    ## TSS AUC----
    tssdata<-E_COLU["TSS", "Testing.data" ,,,]
    tssmean<-c()
    tsssd<-c()
    for (i in 1:nrow(tssdata)) {
      tssmean[i]<-mean(tssdata[i,])
      tsssd[i]<-sd(tssdata[i,])/sqrt(ncol(tssdata))
    }
    tssdata<-cbind(tssdata, tssmean, tsssd)
    dim(tssdata)
    
    tssfig<-tssdata[,(ncol(tssdata)-1):(ncol(tssdata))]
    tssfig
    rownames(tssfig)[9]<-"Maxent"
    tssfig
    tiff(filename = "TSS value.tiff", res = 600, width = 8000*0.6, height = 4200*0.6*2, compression = "lzw")
    par(mfrow=c(2,1))
    par(mar=c(5.1, 5.1, 1.6, 1.1), mgp=c(3,1,0))
    hh<-tssfig[,1]
    mp<-barplot(t(hh), ylim = c(0, 1), 
                cex.names = 1.5, cex.axis=1.5, 
                las=2, xlab="", ylab="TSS value", cex.lab=1.5, 
                col=1, angle=45, density=20, yaxt="n")
    axis(2,at=seq(0, 1, 0.2), labels=c("0", "0.2", "0.4", "0.6", "0.8", "1.0"), 
         cex.axis=1.5, lwd=2)
    box(bty="l", lwd=2)
    for (i in 1:10){
      arrows(mp[i], tssfig[i, 1], mp[i], tssfig[i, 1]+ tssfig[i, 2], angle=90,length=0.1, lwd=2)
    }
    abline(h=0.6,lty=3, lwd=2)
    
    mtext("(a)", side = 2, cex=1.5,las=1,line=2.7,padj=-7.5)
    
    aucdata<-myBiomodModelEval["auc", "Testing.data" ,,,]
    aucmean<-c()
    aucsd<-c()
    for (i in 1:nrow(aucdata)) {
      aucmean[i]<-mean(aucdata[i,])
      aucsd[i]<-sd(aucdata[i,])/sqrt(ncol(aucdata))
    }
    aucdata<- cbind(aucdata, aucmean, aucsd)
    dim(aucdata)
    
    aucfig<-aucdata[,(ncol(aucdata)-1):(ncol(aucdata))]
    aucfig
    rownames(aucfig)[8]<-"Maxent"
    aucfig
    
    hh<-aucfig[,1]
    mp<-barplot(t(hh), ylim = c(0, 1), 
                cex.names = 1.5, cex.axis=1.5, las=2, xlab="", ylab="AUC value", cex.lab=1.5, col=1, angle=45, density=20, yaxt="n")
    
    axis(2,at=seq(0, 1, 0.2), labels=c("0", "0.2", "0.4", "0.6", "0.8", "1.0"), cex.axis=1.5, lwd=2)
    box(bty="l", lwd=2)
    
    for (i in 1:10){
      arrows(mp[i], aucfig[i, 1], mp[i], aucfig[i, 1]+ aucfig[i, 2], angle=90,length=0.1, lwd=2)
    }
    abline(h=0.8,lty=3, lwd=2)
    
    mtext("(b)", side = 2, cex=1.5,las=1,line=2.7,padj=-7.5)
    dev.off()
    results<-cbind(aucfig, tssfig)
    results
    write.csv(results, file = 'R_model_selection_results_2000.csv')
    
    
    ## response curv----
    ##response curves
    mySREs<-BIOMOD_LoadModels(R_COLU, models = 'SRE')
    myGLMS<-BIOMOD_LoadModels(R_COLU, models = 'GLM')
    myGAMS<-BIOMOD_LoadModels(R_COLU, models = 'GAM')
    myCTAS<-BIOMOD_LoadModels(R_COLU, models = 'CTA')
    myANNS<-BIOMOD_LoadModels(R_COLU, models = 'ANN')
    myFDAS<-BIOMOD_LoadModels(R_COLU, models = 'FDA')
    myRFS <-BIOMOD_LoadModels(R_COLU, models = 'RF')
    myMAXENTS<-BIOMOD_LoadModels(R_COLU, models = 'MAXENT.Phillips')
    myGBMS<-BIOMOD_LoadModels(R_COLU, models = 'GBM')
    myMARS<-BIOMOD_LoadModels(R_COLU, models = 'MARS')
    
    mybio1=BIOMOD_LoadModels(R_COLU,expl.var.names="bio1")
    ##' 4.2 plot 2D response plots
    RC_GLM <- 
      response.plot2(
        models = myGLMS,
        Data = get_formal_data(R_COLU, 'expl.var'),
        show.variables = get_formal_data(R_COLU,'expl.var.names'),
        do.bivariate = FALSE,
        fixed.var.metric = 'mean',
        ImageSize = 320,
        legend = TRUE,
        data_species = get_formal_data(R_COLU, 'resp.var')
      )
    RC_GAM <- 
      response.plot2(
        models = myGAMS,
        Data = get_formal_data(R_COLU, 'expl.var'),
        show.variables = get_formal_data(R_COLU,'expl.var.names'),
        do.bivariate = FALSE,
        fixed.var.metric = 'mean',
        ImageSize = 320,
        legend = TRUE,
        data_species = get_formal_data(R_COLU, 'resp.var')
      )
    RC_GBM <- 
      response.plot2(
        models = myGBMS,
        Data = get_formal_data(R_COLU, 'expl.var'),
        show.variables = get_formal_data(R_COLU,'expl.var.names'),
        do.bivariate = FALSE,
        fixed.var.metric = 'mean',
        ImageSize = 320,
        legend = FALSE,
        data_species = get_formal_data(R_COLU, 'resp.var')
      )
    RC_SRE <- 
      response.plot2(
        models = mySREs,
        Data = get_formal_data(R_COLU, 'expl.var'),
        show.variables = get_formal_data(R_COLU,'expl.var.names'),
        do.bivariate = FALSE,
        fixed.var.metric = 'mean',
        ImageSize = 320,
        legend = TRUE,
        data_species = get_formal_data(R_COLU, 'resp.var')
      )
    RC_ANN <- 
      response.plot2(
        models = myANNS,
        Data = get_formal_data(R_COLU, 'expl.var'),
        show.variables = get_formal_data(R_COLU,'expl.var.names'),
        do.bivariate = FALSE,
        fixed.var.metric = 'mean',
        ImageSize = 320,
        legend = TRUE,
        data_species = get_formal_data(R_COLU, 'resp.var')
      )
    RC_CTA <- 
      response.plot2(
        models = myCTAS,
        Data = get_formal_data(R_COLU, 'expl.var'),
        show.variables = get_formal_data(R_COLU,'expl.var.names'),
        do.bivariate = FALSE,
        fixed.var.metric = 'mean',
        ImageSize = 320,
        legend = TRUE,
        data_species = get_formal_data(R_COLU, 'resp.var')
      )
    ##' 4.2 plot 3D response plots
    
    RC_FDA <- 
      response.plot2(
        models = myFDAS,
        Data = get_formal_data(R_COLU, 'expl.var'),
        show.variables = get_formal_data(R_COLU,'expl.var.names'),
        do.bivariate = FALSE,
        fixed.var.metric = 'mean',
        ImageSize = 320,
        legend = TRUE,
        data_species = get_formal_data(R_COLU, 'resp.var')
      )
    RC_RF <- 
      response.plot2(
        models = myRFS,
        Data = get_formal_data(R_COLU, 'expl.var'),
        show.variables = get_formal_data(R_COLU,'expl.var.names'),
        do.bivariate = FALSE,
        fixed.var.metric = 'mean',
        ImageSize = 320,
        legend = TRUE,
        data_species = get_formal_data(R_COLU, 'resp.var')
      )
    RC_MAXENT <- 
      response.plot2(
        models = myMAXENTS,
        Data = get_formal_data(R_COLU, 'expl.var'),
        show.variables = get_formal_data(R_COLU,'expl.var.names'),
        do.bivariate = FALSE,
        fixed.var.metric = 'mean',
        ImageSize = 320,
        legend = TRUE,
        data_species = get_formal_data(R_COLU, 'resp.var')
      )
    RC_MARS<- 
      response.plot2(
        models = myMARS,
        Data = get_formal_data(R_COLU, 'expl.var'),
        show.variables = get_formal_data(R_COLU,'expl.var.names'),
        do.bivariate = FALSE,
        fixed.var.metric = 'mean',
        ImageSize = 320,
        legend = TRUE,
        data_species = get_formal_data(R_COLU, 'resp.var')
      )
    
    ggGLM=ggplot(data=data2,aes(x=a,y=GLM,group=factor(0)))+geom_bar(stat="identity")+labs(title= "GLM")
    ggGAM=ggplot(data=data2,aes(x=a,y=GAM,group=factor(0)))+geom_bar(stat="identity")+labs(title= "GAM")
    ggGBM=ggplot(data=data2,aes(x=a,y=GBM,group=factor(0)))+geom_bar(stat="identity")+labs(title= "GBM")
    ggANN=ggplot(data=data2,aes(x=a,y=ANN,group=factor(0)))+geom_bar(stat="identity")+labs(title= "ANN")
    ggCTA=ggplot(data=data2,aes(x=a,y=CTA,group=factor(0)))+geom_bar(stat="identity")+labs(title= "CTA")
    ggSRE=ggplot(data=data2,aes(x=a,y=SRE,group=factor(0)))+geom_bar(stat="identity")+labs(title= "SRE")
    ggRF=ggplot(data=data2,aes(x=a,y=RF,group=factor(0)))+geom_bar(stat="identity")+labs(title= "RF")
    ggFDA=ggplot(data=data2,aes(x=a,y=FDA,group=factor(0)))+geom_bar(stat="identity")+labs(title= "FDA")
    ggMXENT=ggplot(data=data2,aes(x=a,y=MAXENT.Phillips,group=factor(0)))+geom_bar(stat="identity")+labs(title= "MAXENT")
    ggMARS=ggplot(data=data2,aes(x=a,y=MARS,group=factor(0)))+geom_bar(stat="identity")+labs(title= "MAXENT2")
    
    
    rp.gg.theme  <- theme(legend.title = element_blank(),legend.position="none",plot.title = element_text(hjust = 0.5),
                          axis.text.x = element_text(angle = 0, vjust = 0.5),
                          strip.background = element_rect(), panel.grid.major = element_line(), legend.key = element_rect(),panel.grid.major =element_blank(), panel.grid.minor = element_blank(),panel.background = element_blank(),axis.line = element_line(colour = "black"))
    rp.gg.theme  =theme(legend.title = element_blank(),legend.position="none",plot.title = element_text(hjust = 0.5),panel.grid.major =element_blank(), panel.grid.minor = element_blank(),panel.background = element_blank(),axis.line = element_line(colour = "black"))        
    
    GLMtbm=filter(RC_GLM, expl.name =="tbm")
    GLMdepth=filter(RC_GLM, expl.name =="depth")
    GLMdeshore=filter(RC_GLM, expl.name =="deshore")
    GAMtbm=filter(RC_GAM, expl.name =="tbm")
    GAMdepth=filter(RC_GAM, expl.name =="depth")
    GAMdeshore=filter(RC_GAM, expl.name =="deshore")
    GBMtbm=filter(RC_GBM, expl.name =="tbm")
    GBMdepth=filter(RC_GBM, expl.name =="depth")
    GBMdeshore=filter(RC_GBM, expl.name =="deshore")
    ANNtbm=filter(RC_ANN, expl.name =="tbm")
    ANNdepth=filter(RC_ANN, expl.name =="depth")
    ANNdeshore=filter(RC_ANN, expl.name =="deshore")
    CTAtbm=filter(RC_CTA, expl.name =="tbm")
    CTAdepth=filter(RC_CTA, expl.name =="depth")
    CTAdeshore=filter(RC_CTA, expl.name =="deshore")
    SREtbm=filter(RC_SRE, expl.name =="tbm")
    SREdepth=filter(RC_SRE, expl.name =="depth")
    SREdeshore=filter(RC_SRE, expl.name =="deshore")
    RFtbm=filter(RC_RF, expl.name =="tbm")
    RFdepth=filter(RC_RF, expl.name =="depth")
    RFdeshore=filter(RC_RF, expl.name =="deshore")
    MAXENTtbm=filter(RC_MAXENT, expl.name =="tbm")
    MAXENTdepth=filter(RC_MAXENT, expl.name =="depth")
    MAXENTdeshore=filter(RC_MAXENT, expl.name =="deshore")
    MARStbm=filter(RC_MARS, expl.name =="tbm")
    MARSdepth=filter(RC_MARS, expl.name =="depth")
    MARSdeshore=filter(RC_MARS, expl.name =="deshore")
    FDAtbm=filter(RC_FDA, expl.name =="tbm")
    FDAdepth=filter(RC_FDA, expl.name =="depth")
    FDAdeshore=filter(RC_FDA, expl.name =="deshore")
    
    GLMsalbm=filter(RC_GLM, expl.name =="salbm")
    GAMsalbm=filter(RC_GAM, expl.name =="salbm")
    GBMsalbm=filter(RC_GBM, expl.name =="salbm")
    ANNsalbm=filter(RC_ANN, expl.name =="salbm")
    CTAsalbm=filter(RC_CTA, expl.name =="salbm")
    SREsalbm=filter(RC_SRE, expl.name =="salbm")
    RFsalbm=filter(RC_RF, expl.name =="salbm")
    MAXENTsalbm=filter(RC_MAXENT, expl.name =="salbm")
    MARSsalbm=filter(RC_MARS, expl.name =="salbm")
    FDAsalbm=filter(RC_FDA, expl.name =="salbm")
    
    #ÑÎ¶È
    glmsalbm=ggplot(GLMsalbm,aes(x = expl.val, y = pred.val, lty = pred.name  , fill=F))+ggtitle("GLM") + geom_line() +scale_linetype_manual(values =rep("solid", 10))+  ylab("") + xlab("") + rp.gg.theme       
    gamsalbm=ggplot(GAMsalbm,aes(x = expl.val, y = pred.val, lty = pred.name , fill=F))+ggtitle("GAM") + geom_line() +scale_linetype_manual(values =rep("solid", 10))+ ylab("") + xlab("") + rp.gg.theme       
    gbmsalbm=ggplot(GBMsalbm,aes(x = expl.val, y = pred.val, lty = pred.name , fill=F))+ggtitle("GBM") + geom_line() +scale_linetype_manual(values =rep("solid", 10))+ ylab("") + xlab("") + rp.gg.theme       
    annsalbm=ggplot(ANNsalbm,aes(x = expl.val, y = pred.val, lty = pred.name , fill=F))+ggtitle("ANN") + geom_line() +scale_linetype_manual(values =rep("solid", 10))+ ylab("") + xlab("") + rp.gg.theme       
    ctasalbm=ggplot(CTAsalbm,aes(x = expl.val, y = pred.val, lty = pred.name , fill=F))+ggtitle("CTA") + geom_line() +scale_linetype_manual(values =rep("solid", 10))+ ylab("") + xlab("") + rp.gg.theme       
    fdasalbm=ggplot(FDAsalbm,aes(x = expl.val, y = pred.val, lty = pred.name , fill=F))+ggtitle("FDA") + geom_line() +scale_linetype_manual(values =rep("solid", 10))+ ylab("") + xlab("") + rp.gg.theme       
    sresalbm=ggplot(SREsalbm,aes(x = expl.val, y = pred.val, lty = pred.name , fill=F))+ggtitle("SRE") + geom_line() +scale_linetype_manual(values =rep("solid", 10))+ ylab("") + xlab("") + rp.gg.theme       
    rfsalbm=ggplot(RFsalbm,aes(x = expl.val, y = pred.val, lty = pred.name , fill=F))+ggtitle("RF") + geom_line() +scale_linetype_manual(values =rep("solid", 10))+ ylab("") + xlab("") + rp.gg.theme       
    maxentsalbm=ggplot(MAXENTsalbm,aes(x = expl.val, y = pred.val, lty = pred.name , fill=F))+ggtitle("MAXENT") + geom_line() +scale_linetype_manual(values =rep("solid", 10))+ ylab("") + xlab("") + rp.gg.theme       
    marssalbm=ggplot(MARSsalbm,aes(x = expl.val, y = pred.val, lty = pred.name , fill=F))+ggtitle("MARS") + geom_line() +scale_linetype_manual(values =rep("solid", 10))+ ylab("") + xlab("") + rp.gg.theme       
    #Éî¶È
    glmdepth=ggplot(GLMdepth,aes(x = expl.val, y = pred.val, lty = pred.name  , fill=F))+ggtitle("GLM") + geom_line() +scale_linetype_manual(values =rep("solid", 10))+  ylab("") + xlab("") + rp.gg.theme+xlim(-100,0)     																		
    gamdepth=ggplot(GAMdepth,aes(x = expl.val, y = pred.val, lty = pred.name , fill=F))+ggtitle("GAM") + geom_line() +scale_linetype_manual(values =rep("solid", 10))+ ylab("") + xlab("") + rp.gg.theme+xlim(-100,0)       																		
    gbmdepth=ggplot(GBMdepth,aes(x = expl.val, y = pred.val, lty = pred.name , fill=F))+ggtitle("GBM") + geom_line() +scale_linetype_manual(values =rep("solid", 10))+ ylab("") + xlab("") + rp.gg.theme+xlim(-100,0)       																		
    anndepth=ggplot(ANNdepth,aes(x = expl.val, y = pred.val, lty = pred.name , fill=F))+ggtitle("ANN") + geom_line() +scale_linetype_manual(values =rep("solid", 10))+ ylab("") + xlab("") + rp.gg.theme +xlim(-100,0)      																		
    ctadepth=ggplot(CTAdepth,aes(x = expl.val, y = pred.val, lty = pred.name , fill=F))+ggtitle("CTA") + geom_line() +scale_linetype_manual(values =rep("solid", 10))+ ylab("") + xlab("") + rp.gg.theme +xlim(-100,0)      																		
    fdadepth=ggplot(FDAdepth,aes(x = expl.val, y = pred.val, lty = pred.name , fill=F))+ggtitle("FDA") + geom_line() +scale_linetype_manual(values =rep("solid", 10))+ ylab("") + xlab("") + rp.gg.theme +xlim(-100,0)      																		
    sredepth=ggplot(SREdepth,aes(x = expl.val, y = pred.val, lty = pred.name , fill=F))+ggtitle("SRE") + geom_line() +scale_linetype_manual(values =rep("solid", 10))+ ylab("") + xlab("") + rp.gg.theme  +xlim(-100,0)     																		
    rfdepth=ggplot(RFdepth,aes(x = expl.val, y = pred.val, lty = pred.name , fill=F))+ggtitle("RF") + geom_line() +scale_linetype_manual(values =rep("solid", 10))+ ylab("") + xlab("") + rp.gg.theme    +xlim(-100,0)   																		
    maxentdepth=ggplot(MAXENTdepth,aes(x = expl.val, y = pred.val, lty = pred.name , fill=F))+ggtitle("MAXENT") + geom_line() +scale_linetype_manual(values =rep("solid", 10))+ ylab("") + xlab("") + rp.gg.theme     +xlim(-100,0)  																		
    marsdepth=ggplot(MARSdepth,aes(x = expl.val, y = pred.val, lty = pred.name , fill=F))+ggtitle("MARS") + geom_line() +scale_linetype_manual(values =rep("solid", 10))+ ylab("") + xlab("") + rp.gg.theme	+xlim(-100,0)																	
    #Àë°¶¾àÀë
    glmdeshore=ggplot(GLMdeshore,aes(x = expl.val, y = pred.val, lty = pred.name  , fill=F))+ggtitle("GLM") + geom_line() +scale_linetype_manual(values =rep("solid", 10))+  ylab("") + xlab("") + rp.gg.theme  +xlim(0,2.5)   																		
    gamdeshore=ggplot(GAMdeshore,aes(x = expl.val, y = pred.val, lty = pred.name , fill=F))+ggtitle("GAM") + geom_line() +scale_linetype_manual(values =rep("solid", 10))+ ylab("") + xlab("") + rp.gg.theme   +xlim(0,2.5)      																		
    gbmdeshore=ggplot(GBMdeshore,aes(x = expl.val, y = pred.val, lty = pred.name , fill=F))+ggtitle("GBM") + geom_line() +scale_linetype_manual(values =rep("solid", 10))+ ylab("") + xlab("") + rp.gg.theme   +xlim(0,2.5)      																		
    anndeshore=ggplot(ANNdeshore,aes(x = expl.val, y = pred.val, lty = pred.name , fill=F))+ggtitle("ANN") + geom_line() +scale_linetype_manual(values =rep("solid", 10))+ ylab("") + xlab("") + rp.gg.theme   +xlim(0,2.5)      																		
    ctadeshore=ggplot(CTAdeshore,aes(x = expl.val, y = pred.val, lty = pred.name , fill=F))+ggtitle("CTA") + geom_line() +scale_linetype_manual(values =rep("solid", 10))+ ylab("") + xlab("") + rp.gg.theme   +xlim(0,2.5)      																		
    fdadeshore=ggplot(FDAdeshore,aes(x = expl.val, y = pred.val, lty = pred.name , fill=F))+ggtitle("FDA") + geom_line() +scale_linetype_manual(values =rep("solid", 10))+ ylab("") + xlab("") + rp.gg.theme   +xlim(0,2.5)      																		
    sredeshore=ggplot(SREdeshore,aes(x = expl.val, y = pred.val, lty = pred.name , fill=F))+ggtitle("SRE") + geom_line() +scale_linetype_manual(values =rep("solid", 10))+ ylab("") + xlab("") + rp.gg.theme   +xlim(0,2.5)      																		
    rfdeshore=ggplot(RFdeshore,aes(x = expl.val, y = pred.val, lty = pred.name , fill=F))+ggtitle("RF") + geom_line() +scale_linetype_manual(values =rep("solid", 10))+ ylab("") + xlab("") + rp.gg.theme     +xlim(0,2.5)    																		
    maxentdeshore=ggplot(MAXENTdeshore,aes(x = expl.val, y = pred.val, lty = pred.name , fill=F))+ggtitle("MAXENT") + geom_line() +scale_linetype_manual(values =rep("solid", 10))+ ylab("") + xlab("") + rp.gg.theme +xlim(0,2.5)        																		
    marsdeshore=ggplot(MARSdeshore,aes(x = expl.val, y = pred.val, lty = pred.name , fill=F))+ggtitle("MARS") + geom_line() +scale_linetype_manual(values =rep("solid", 10))+ ylab("") + xlab("") + rp.gg.theme		+xlim(0,2.5)  																
    
    plot(GLMtbm,x = expl.val, y = pred.val)
    glmtbm=ggplot(GLMtbm,aes(x = expl.val, y = pred.val, lty = pred.name  , fill=F))+ggtitle("GLM") + geom_line() +scale_linetype_manual(values =rep("solid", 10))+  ylab("") + xlab("") + rp.gg.theme       
    glmdepth=ggplot(GLMdepth,aes(x = expl.val, y = pred.val, lty = pred.name , fill=F))+ggtitle("GLM") + geom_line() +scale_linetype_manual(values =rep("solid", 10))+ ylab("") + xlab("") +xlim(-100,0)+ rp.gg.theme   
    glmdeshore=ggplot(GLMdeshore,aes(x = expl.val, y = pred.val, lty = pred.name , fill=F))+ggtitle("GLM") + geom_line() +scale_linetype_manual(values =rep("solid", 10))+ ylab("") + xlab("") + rp.gg.theme 
    gamtbm=ggplot(GAMtbm,aes(x = expl.val, y = pred.val, lty = pred.name , fill=F))+ggtitle("GAM") + geom_line() +scale_linetype_manual(values =rep("solid", 10))+ ylab("") + xlab("") + rp.gg.theme       
    gamdepth=ggplot(GAMdepth,aes(x = expl.val, y = pred.val, lty = pred.name , fill=F))+ggtitle("GAM") + geom_line() +scale_linetype_manual(values =rep("solid", 10))+ ylab("") + xlab("") + rp.gg.theme   
    gamdeshore=ggplot(GAMdeshore,aes(x = expl.val, y = pred.val, lty = pred.name , fill=F))+ggtitle("GAM") + geom_line() +scale_linetype_manual(values =rep("solid", 10))+ ylab("") + xlab("") + rp.gg.theme 
    gbmtbm=ggplot(GBMtbm,aes(x = expl.val, y = pred.val, lty = pred.name , fill=F))+ggtitle("GBM") + geom_line() +scale_linetype_manual(values =rep("solid", 10))+ ylab("") + xlab("") + rp.gg.theme       
    gbmdepth=ggplot(GBMdepth,aes(x = expl.val, y = pred.val, lty = pred.name , fill=F))+ggtitle("GBM") + geom_line() +scale_linetype_manual(values =rep("solid", 10))+ ylab("") + xlab("") + rp.gg.theme   
    gbmdeshore=ggplot(GBMdeshore,aes(x = expl.val, y = pred.val, lty = pred.name , fill=F))+ggtitle("GBM") + geom_line() +scale_linetype_manual(values =rep("solid", 10))+ ylab("") + xlab("") + rp.gg.theme 
    anntbm=ggplot(ANNtbm,aes(x = expl.val, y = pred.val, lty = pred.name , fill=F))+ggtitle("ANN") + geom_line() +scale_linetype_manual(values =rep("solid", 10))+ ylab("") + xlab("") + rp.gg.theme       
    anndepth=ggplot(ANNdepth,aes(x = expl.val, y = pred.val, lty = pred.name , fill=F))+ggtitle("ANN") + geom_line() +scale_linetype_manual(values =rep("solid", 10))+ ylab("") + xlab("") + rp.gg.theme   
    anndeshore=ggplot(ANNdeshore,aes(x = expl.val, y = pred.val, lty = pred.name , fill=F))+ggtitle("ANN") + geom_line() +scale_linetype_manual(values =rep("solid", 10))+ ylab("") + xlab("") + rp.gg.theme 
    ctatbm=ggplot(CTAtbm,aes(x = expl.val, y = pred.val, lty = pred.name , fill=F))+ggtitle("CTA") + geom_line() +scale_linetype_manual(values =rep("solid", 10))+ ylab("") + xlab("") + rp.gg.theme       
    ctadepth=ggplot(CTAdepth,aes(x = expl.val, y = pred.val, lty = pred.name , fill=F))+ggtitle("CTA") + geom_line() +scale_linetype_manual(values =rep("solid", 10))+ ylab("") + xlab("") + rp.gg.theme   
    ctadeshore=ggplot(CTAdeshore,aes(x = expl.val, y = pred.val, lty = pred.name , fill=F))+ggtitle("CTA") + geom_line() +scale_linetype_manual(values =rep("solid", 10))+ ylab("") + xlab("") + rp.gg.theme 
    fdatbm=ggplot(FDAtbm,aes(x = expl.val, y = pred.val, lty = pred.name , fill=F))+ggtitle("FDA") + geom_line() +scale_linetype_manual(values =rep("solid", 10))+ ylab("") + xlab("") + rp.gg.theme       
    fdadepth=ggplot(FDAdepth,aes(x = expl.val, y = pred.val, lty = pred.name , fill=F))+ggtitle("FDA") + geom_line() +scale_linetype_manual(values =rep("solid", 10))+ ylab("") + xlab("") + rp.gg.theme   
    fdadeshore=ggplot(FDAdeshore,aes(x = expl.val, y = pred.val, lty = pred.name , fill=F))+ggtitle("FDA") + geom_line() +scale_linetype_manual(values =rep("solid", 10))+ ylab("") + xlab("") + rp.gg.theme 
    sretbm=ggplot(SREtbm,aes(x = expl.val, y = pred.val, lty = pred.name , fill=F))+ggtitle("SRE") + geom_line() +scale_linetype_manual(values =rep("solid", 10))+ ylab("") + xlab("") + rp.gg.theme       
    sredepth=ggplot(SREdepth,aes(x = expl.val, y = pred.val, lty = pred.name , fill=F))+ggtitle("SRE") + geom_line() +scale_linetype_manual(values =rep("solid", 10))+ ylab("") + xlab("") + rp.gg.theme   
    sredeshore=ggplot(SREdeshore,aes(x = expl.val, y = pred.val, lty = pred.name , fill=F))+ggtitle("SRE") + geom_line() +scale_linetype_manual(values =rep("solid", 10))+ ylab("") + xlab("") + rp.gg.theme 
    rftbm=ggplot(RFtbm,aes(x = expl.val, y = pred.val, lty = pred.name , fill=F))+ggtitle("RF") + geom_line() +scale_linetype_manual(values =rep("solid", 10))+ ylab("") + xlab("") + rp.gg.theme       
    rfdepth=ggplot(RFdepth,aes(x = expl.val, y = pred.val, lty = pred.name , fill=F))+ggtitle("RF") + geom_line() +scale_linetype_manual(values =rep("solid", 10))+ ylab("") + xlab("") + rp.gg.theme   
    rfdeshore=ggplot(RFdeshore,aes(x = expl.val, y = pred.val, lty = pred.name , fill=F))+ggtitle("RF") + geom_line() +scale_linetype_manual(values =rep("solid", 10))+ ylab("") + xlab("") + rp.gg.theme 
    maxenttbm=ggplot(MAXENTtbm,aes(x = expl.val, y = pred.val, lty = pred.name , fill=F))+ggtitle("MAXENT") + geom_line() +scale_linetype_manual(values =rep("solid", 10))+ ylab("") + xlab("") + rp.gg.theme       
    maxentdepth=ggplot(MAXENTdepth,aes(x = expl.val, y = pred.val, lty = pred.name , fill=F))+ggtitle("MAXENT") + geom_line() +scale_linetype_manual(values =rep("solid", 10))+ ylab("") + xlab("") + rp.gg.theme   
    maxentdeshore=ggplot(MAXENTdeshore,aes(x = expl.val, y = pred.val, lty = pred.name , fill=F))+ggtitle("MAXENT") + geom_line() +scale_linetype_manual(values =rep("solid", 10))+ ylab("") + xlab("") + rp.gg.theme 
    marstbm=ggplot(MARStbm,aes(x = expl.val, y = pred.val, lty = pred.name , fill=F))+ggtitle("MARS") + geom_line() +scale_linetype_manual(values =rep("solid", 10))+ ylab("") + xlab("") + rp.gg.theme       
    marsdepth=ggplot(MARSdepth,aes(x = expl.val, y = pred.val, lty = pred.name , fill=F))+ggtitle("MARS") + geom_line() +scale_linetype_manual(values =rep("solid", 10))+ ylab("") + xlab("") + rp.gg.theme   
    marsdeshore=ggplot(MARSdeshore,aes(x = expl.val, y = pred.val, lty = pred.name , fill=F))+ggtitle("MARS") + geom_line() +scale_linetype_manual(values =rep("solid", 10))+ ylab("") + xlab("") + rp.gg.theme 
    
    
    RC_tbm=ggdraw()+draw_plot(glmtbm,0, 0, .33, .33)+draw_plot(gamtbm,0, .33, .33, .33)+draw_plot(gbmtbm,0, .66, .33, .33)+draw_plot(ctatbm,.33, 0, .33, .33)+draw_plot(anntbm,.33, .33, .33, .33)+draw_plot(rftbm,.33, .66, .33, .33)+draw_plot(fdatbm,.66, 0, .33, .33)+draw_plot(sretbm,.66, .33, .33, .33)+draw_plot(maxenttbm,.66, .66, .33, .33)
    RC_depth=ggdraw()+draw_plot(glmdepth,0, 0, .33, .33)+draw_plot(gamdepth,0, .33, .33, .33)+draw_plot(gbmdepth,0, .66, .33, .33)+draw_plot(ctadepth,.33, 0, .33, .33)+draw_plot(anndepth,.33, .33, .33, .33)+draw_plot(rfdepth,.33, .66, .33, .33)+draw_plot(fdadepth,.66, 0, .33, .33)+draw_plot(sredepth,.66, .33, .33, .33)+draw_plot(maxentdepth,.66, .66, .33, .33)
    RC_deshore=ggdraw()+draw_plot(glmdeshore,0, 0, .33, .33)+draw_plot(gamdeshore,0, .33, .33, .33)+draw_plot(gbmdeshore,0, .66, .33, .33)+draw_plot(ctadeshore,.33, 0, .33, .33)+draw_plot(anndeshore,.33, .33, .33, .33)+draw_plot(rfdeshore,.33, .66, .33, .33)+draw_plot(fdadeshore,.66, 0, .33, .33)+draw_plot(sredeshore,.66, .33, .33, .33)+draw_plot(maxentdeshore,.66, .66, .33, .33)
    RC_salbm=ggdraw()+draw_plot(glmsalbm,0, 0, .33, .33)+draw_plot(gamsalbm,0, .33, .33, .33)+draw_plot(gbmsalbm,0, .66, .33, .33)+draw_plot(ctasalbm,.33, 0, .33, .33)+draw_plot(annsalbm,.33, .33, .33, .33)+draw_plot(rfsalbm,.33, .66, .33, .33)+draw_plot(fdasalbm,.66, 0, .33, .33)+draw_plot(sresalbm,.66, .33, .33, .33)+draw_plot(maxentsalbm,.66, .66, .33, .33)
    
    windows()
    RC_tbm
    RC_depth
    RC_deshore
    RC_salbm
    ggdraw(RC_tbm)+draw_label("res")
    dev.new()
  }
  ##Ô¤²â----
  {
    ##  Projection on current environemental conditions----
    
    P_COLU <- BIOMOD_Projection(modeling.output = R_COLU,
                                new.env = myExpl,
                                proj.name = 'current',
                                selected.models = 'all',
                                binary.meth = 'TSS',
                                compress = FALSE,
                                build.clamping.mask = FALSE)
    
    
    
    EM_COLU <- BIOMOD_EnsembleModeling( modeling.output = R_COLU,
                                        chosen.models = 'all',
                                        em.by = 'all',
                                        eval.metric = c('TSS'),
                                        eval.metric.quality.threshold = c(0.85),
                                        models.eval.meth = c('TSS'),
                                        prob.mean = TRUE,
                                        prob.cv = FALSE,
                                        prob.ci = FALSE,
                                        prob.ci.alpha = 0.05,
                                        prob.median = FALSE,
                                        committee.averaging = FALSE,
                                        prob.mean.weight = FALSE,
                                        prob.mean.weight.decay = 'proportional' )
    EMP_COLU=BIOMOD_EnsembleForecasting( projection.output = P_COLU,
                                         binary.meth = 'TSS',
                                         EM.output = EM_COLU)
    
    
    
    
    
    
    
    
    ##  Projection on future environemental conditions----
    ##projection5026
    P_5026 <- BIOMOD_Projection(modeling.output = R_COLU,
                                new.env = evir_5026,
                                proj.name = '5026',
                                selected.models = 'all',
                                binary.meth = 'TSS',
                                compress = FALSE,
                                build.clamping.mask = TRUE)
    ##projection5085
    P_5085 <- BIOMOD_Projection(modeling.output = R_COLU,
                                new.env = evir_5085,
                                proj.name = '5085',
                                selected.models = 'all',
                                binary.meth = 'TSS',
                                compress = FALSE,
                                build.clamping.mask = TRUE)
    ##projection0026
    P_0026 <- BIOMOD_Projection(modeling.output = R_COLU,
                                new.env = evir_0026,
                                proj.name = '0026',
                                selected.models = 'all',
                                binary.meth = 'TSS',
                                compress = FALSE,
                                build.clamping.mask = TRUE)
    ##projection0085
    P_0085 <- BIOMOD_Projection(modeling.output = R_COLU,
                                new.env = evir_0085,
                                proj.name = '0085',
                                selected.models = 'all',
                                binary.meth = 'TSS',
                                compress = FALSE,
                                build.clamping.mask = TRUE)
    
    ##  EnsembleForecasting on future environemental conditions----
    EMF_5026=BIOMOD_EnsembleForecasting( projection.output = P_5026,
                                         binary.meth = 'TSS',
                                         EM.output = EM_COLU)
    EMF_0026=BIOMOD_EnsembleForecasting( projection.output = P_0026,
                                         binary.meth = 'TSS',
                                         EM.output = EM_COLU)
    EMF_5085=BIOMOD_EnsembleForecasting( projection.output = P_5085,
                                         binary.meth = 'TSS',
                                         EM.output = EM_COLU)
    EMF_0085=BIOMOD_EnsembleForecasting( projection.output = P_0085,
                                         binary.meth = 'TSS',
                                         EM.output = EM_COLU)
    
    ##  PLOT----
    par(mfrow=c(2,2))
    ###binary
    
    OPB_COLU<- raster::stack("COLU/proj_current/proj_current_COLU_ensemble_TSSbin.grd")
    OPB_5026 <- raster::stack("COLU/proj_5026/proj_5026_COLU_ensemble_TSSbin.grd")
    OPB_5085 <- raster::stack("COLU/proj_5085/proj_5085_COLU_ensemble_TSSbin.grd")
    OPB_0026 <- raster::stack("COLU/proj_0026/proj_0026_COLU_ensemble_TSSbin.grd")
    OPB_0085 <- raster::stack("COLU/proj_0085/proj_0085_COLU_ensemble_TSSbin.grd")
    plot(OPB_5026)
    plot(OPB_5085)
    plot(OPB_0026)
    plot(OPB_0085)
    
    ###normal
    OPN_COLU<- raster::stack("COLU/proj_current/individual_projections/COLU_EMmeanByTSS_mergedAlgo_mergedRun_mergedData.grd")
    OPN_5026 <- raster::stack("COLU/proj_5026/individual_projections/COLU_EMmeanByTSS_mergedAlgo_mergedRun_mergedData.grd")
    OPN_5085 <- raster::stack("COLU/proj_5085/individual_projections/COLU_EMmeanByTSS_mergedAlgo_mergedRun_mergedData.grd")
    OPN_0026 <- raster::stack("COLU/proj_0026/individual_projections/COLU_EMmeanByTSS_mergedAlgo_mergedRun_mergedData.grd")
    OPN_0085 <- raster::stack("COLU/proj_0085/individual_projections/COLU_EMmeanByTSS_mergedAlgo_mergedRun_mergedData.grd")
    OPN_5045 <- raster::stack("COLU/proj_5026/individual_projections/COLU_EMmeanByTSS_mergedAlgo_mergedRun_mergedData.grd")
    OPN_5060 <- raster::stack("COLU/proj_5085/individual_projections/COLU_EMmeanByTSS_mergedAlgo_mergedRun_mergedData.grd")
    OPN_0045 <- raster::stack("COLU/proj_0026/individual_projections/COLU_EMmeanByTSS_mergedAlgo_mergedRun_mergedData.grd")
    OPN_0060 <- raster::stack("COLU/proj_0085/individual_projections/COLU_EMmeanByTSS_mergedAlgo_mergedRun_mergedData.grd")
    
    plot(OPN_5026)
    plot(OPN_5085)
    plot(OPN_0026)
    plot(OPN_0085)
    
    
    Pred <- raster::stack("SCSC_EMmeanByTSS_mergedAlgo_mergedRun_mergedData.grd")
    Pred5 <- raster::stack("17ÖÐ»ª°×º£ëà.grd")
    pre5=crop(Pred5,e)
    par(mfrow=c(1,2),mar=c(5,5,0,0))
    plot(pre5,legend= F,xlab="Longitude(¡ã)",ylab="Latitude(¡ã)",cex.lab=1)
    points(Q111a[,2:3], pch=20, col="red",cex=1)
    Q111a=read.csv("occ.csv")
    legend("bottomleft",legend = c("suitable","unsuitable"),fill=c("#00A600","#F2F2F2"),col=c("#00A600","#F2F2F2"),bty="n")
    legend(50,-20,legend= "occurence", pch=20,col="red")
    par(mar=c(5,2,0,5))
    plot(Pred,xlab="Longitude(¡ã)",cex.lab=1)
    points(Q111a[,2:3], pch=20, col="red",cex=1)
    legend("bottomleft",legend = c("suitable","unsuitable"),fill=c("#00A600","#F2F2F2"),col=c("#00A600","#F2F2F2"),bty="n")
    legend(50,-20,legend= "occurence", pch=20,col="red")
    legend("bottomleft",legend = "possible",fill=terrain.colors(25),col=terrain.colors(25),bty="n")
    #Pred0045 <- raster::stack("COLU/proj_future7/individual_projections/COLU_EMmeanByROC_mergedAlgo_mergedRun_mergedData.grd")
    #Pred0060 <- raster::stack("COLU/proj_future8/individual_projections/COLU_EMmeanByROC_mergedAlgo_mergedRun_mergedData.grd")
    
    
    ##  Rangeshift----
    
    RSB_5026<- BIOMOD_RangeSize(CurrentPred=OPB_COLU,FutureProj=OPB_5026)
    RSB_5085<- BIOMOD_RangeSize(CurrentPred=OPB_COLU,FutureProj=OPB_5085)
    RSB_0026<- BIOMOD_RangeSize(CurrentPred=OPB_COLU,FutureProj=OPB_0026)
    RSB_0085<- BIOMOD_RangeSize(CurrentPred=OPB_COLU,FutureProj=OPB_0085)
    RSB_5026$Compt.By.Models
    RSB_5085$Compt.By.Models
    RSB_0026$Compt.By.Models
    RSB_0085$Compt.By.Models
    
    
    
    
    RSN_5026<- BIOMOD_RangeSize(CurrentPred=OPN_COLU,FutureProj=OPN_5026)
    RSN_5085<- BIOMOD_RangeSize(CurrentPred=OPN_COLU,FutureProj=OPN_5085)
    RSN_0026<- BIOMOD_RangeSize(CurrentPred=OPN_COLU,FutureProj=OPN_0026)
    RSN_0085<- BIOMOD_RangeSize(CurrentPred=OPN_COLU,FutureProj=OPN_0085)
    RSN_5026$Compt.By.Models
    RSN_5085$Compt.By.Models
    RSN_0026$Compt.By.Models
    RSN_0085$Compt.By.Models
    
    
    arg <- list(at=c(0.5,-0.5,-1.5), labels=c("gain","stable","loss"))
    brk <- c(-2, -1, 0, 1)
    legend("bottomleft",legend = c("loss","stable","gain"),fill=c("blue","green","red"),col=c("blue","green","red"),bty="n")
    plot(RSB_5026$Diff.By.Pixel,col=c("blue","green","lightblue","red"),colNA="lightyellow",main="change under 2050rcp26",legend=F)
    plot(RSB_5085$Diff.By.Pixel,col=c("blue","green","lightblue","red"),colNA="lightyellow",main="change under 2050rcp85",legend=F)
    plot(RSB_0026$Diff.By.Pixel,col=c("blue","green","lightblue","red"),colNA="lightyellow",main="change under 2100rcp26",legend=F)
    plot(RSB_0085$Diff.By.Pixel,col=c("blue","green","lightblue","red"),colNA="lightyellow",main="change under 2100rcp85",legend=F)
    
    bk1=seq(-2000,-0.1,by=10)
    bk2=seq(0,400,by=10)
    mmc = c(colorRampPalette(colors = c("blue","white"))(length(bk1)),colorRampPalette(colors = c("white","red"))(length(bk2)))
    
    plot(futurePred)
    plot(RSB_5026$Diff.By.Pixel,col= mmc,main="change under 2050rcp26")
    plot(RSB_5085$Diff.By.Pixel,col= mmc,main="change under 2050rcp85")
    plot(RSB_0026$Diff.By.Pixel,col= mmc,main="change under 2100rcp26")
    plot(RSB_0085$Diff.By.Pixel,col= mmc,main="change under 2100rcp85")
    par(mfrow)
    dev.new()
    
    
    
    
    
    
  }
}
